# Supplementary material for: Phosphorus-Derived Isatin Hydrazones: Synthesis, Structure, Thromboelastography, Antiplatelet, and Anticoagulation Activity Evaluation
Source: Int J Mol Sci. 2025 Jun 26;26(13):6147. doi: 10.3390/ijms26136147 (PMC12249729; doi:10.3390/ijms26136147)
Supplement: Supplementary file 1 [file ijms-26-06147-s001.zip]

Archive with 1 entries (1 files):
- ijms-3705073-supplementary.pdf
